# Supplementary material for: Brillouin Frequency Shift of Fiber Distributed Sensors Extracted from Noisy Signals by Quadratic Fitting
Source: Sensors (Basel). 2018 Jan 31;18(2):409. doi: 10.3390/s18020409 (PMC5855488; doi:10.3390/s18020409)
Supplement: Supplementary file 1 [file sensors-18-00409-s001.zip]

Archive with 1 entries (1 files):
- Simulation.wmv
